# Supplementary material for: Direct inhibition of ACTN4 by ellagic acid limits breast cancer metastasis via regulation of β-catenin stabilization in cancer stem cells
Source: J Exp Clin Cancer Res. 2017 Dec 2;36:172. doi: 10.1186/s13046-017-0635-9 (PMC5712102; doi:10.1186/s13046-017-0635-9)
Supplement: Supplementary file 4 — The wound healing and chamber invasive assay revealed that breast cancer cell migration and invasion were inhibited by EA in a time- and dose-dependent manner. (ZIP 2039 kb) [file 13046_2017_635_MOESM4_ESM.zip]

Archive with 2 entries (2 files):
- Sfigure 3.jpg
- Sfigure 4.jpg
